# Supplementary material for: Demonstrating and disrupting well-learned habits
Source: PLoS One. 2020 Jun 12;15(6):e0234424. doi: 10.1371/journal.pone.0234424 (PMC7292414; doi:10.1371/journal.pone.0234424)
Supplement: S1 Data — (ZIP) [file pone.0234424.s002.zip]

Archive with 12 entries (9 files):
- Habit_Disruption_Publish_Data/Experiment 1/
- Habit_Disruption_Publish_Data/Experiment 1/Experiment1_Data_Final.xlsx
- Habit_Disruption_Publish_Data/Experiment 1/Experiment1_Final_Script.ipynb
- Habit_Disruption_Publish_Data/Experiment 1/Experiment1_Python_html_Output.html
- Habit_Disruption_Publish_Data/Experiment 2/
- Habit_Disruption_Publish_Data/Experiment 2/Experiment1_Data_Final.xlsx
- Habit_Disruption_Publish_Data/Experiment 2/Experiment1_Final_Script.ipynb
- Habit_Disruption_Publish_Data/Experiment 2/Experiment1_Python_html_Output.html
- Habit_Disruption_Publish_Data/Experiment 3/
- Habit_Disruption_Publish_Data/Experiment 3/Experiment3_Data_Final.xlsx
- Habit_Disruption_Publish_Data/Experiment 3/Experiment3_Final_Script.ipynb
- Habit_Disruption_Publish_Data/Experiment 3/Experiment3_Python_html_Output.html
